# Supplementary material for: Interaction of YAP with the Myb-MuvB (MMB) complex defines a transcriptional program to promote the proliferation of cardiomyocytes
Source: PLoS Genet. 2020 May 29;16(5):e1008818. doi: 10.1371/journal.pgen.1008818 (PMC7286521; doi:10.1371/journal.pgen.1008818)
Supplement: S1 Table — (XLSX) [file pgen.1008818.s012.xlsx]

## Sheet: primers for RT-qPCR
Supplementary Table 1
RT-qPCR primers for murine genes
Gene	fw primer	bw primer
Actin	GCTACAGCTTCACCACCACA	AAGGAAGGCTGGAAAAGAGC
Anln	ACAATCCAAGGACAAACTTGC	GCGTTCCAGGAAAGGCTTA
Aspm	GATGGAGGCCGAGAGAGG	CAGCTTCCACTTTGGATAAGTATTTC
Axl	TGCATGAAGGAATTTGACCA	ATCTGAGTGGGCAGGAACAC
Birc5	CCCGATGACAACCCGATA	CATCTGCTTGACAGTGAGG
Casc5	CACTCAGTTTTCAGTCTCTGTTAGATG	TGAAAAATAAGCTTGTGAACTAAAAGG
Ccna2	CTTGGCTGCACCAACAGTAA	CAAACTCAGTTCTCCCAAAAACA
Cenpf	AGCAAGTCAAGCATTTGCAC	GCTGCTTCACTGATGTGACC
Ctgf	TGACCTGGAGGAAAACATTAAGA	AGCCCTGTATGTCTTCACACTG
Cyr61	CAGCACCTCGAGAGAAGGAC	GGTCAAGTGGAGAAGGGTGA
Ect2	TGCTCTGCTTCACTGGATTC	ATGATGAACCAACGTCACCA
Foxm1	ACTTTAAGCACATTGCCAAGC	GGAGAGAAAGGTTGTGACGAA
Gas2l3	GCAGCCTGCAATCCAAGT	AGGGGACACCTGGGACTTA
Hprt	TCCTCCTCAGACCGCTTTT	CCTGGTTCATCATCGCTAATC
Kif23a	CTGTTGCCGTTGAAATGAGA	GGCTGTCAGTTCAAGGTTTCTT
Lin37	GTACCCCCGATGATGAACCT	CGTTGCATGTTGCGATAGAT
Lin52	GGTACGAGGCCTACAGAACCT	TCCCCTTGTCATCTCTCTGG
Lin9	TTGGGACTCACACCATTCCT	GAAGGCCGCTGTTTTTGTC
Mybl2	TTAAATGGACCCACGAGGAG	TTCCAGTCTTGCTGTCCAAA
Nusap1	TCTAAACTTGGGAACAATAAAAGGA	TGGATTCCATTTTCTTAAAACGA
Prc1	TGAGTCTATCACATGCCTGC	GCTCCTCTGGAATCCCAATT
Sav1	TCACACCAATAAAAGGGCTCA	CTTTCAGTTTGTTGTGGCTGA
Top2a	CAAAAGAGTCATCCCCCAAG	GGGGTACCCTCAACGTTTTC
siRNAs, murine
Gene	sequence	Reference
Taz#1	CAGCCGAAUCUCGCAAUGA	Azzolin et al. 2014
Yap#1	CGGUUGAAACAACAGGAAU	Azzolin et al. 2014
Yap#2	GAAGCGCUGAGUUCCGAAA	Azzolin et al. 2014
Lin9	GCUACUUACAGAGUAACUUUC	Knight et al. 2009
Mybl2	GCCCAUAAAGUCCUGGGUAAC	Knight et al. 2009
For depletion of Yap and Taz, a mixture of Taz#1, Yap#1 and Yap#2 was used
